# Supplementary material for: UV-B Radiation Triggers Phenolic Accumulation and Oxidative Stress Response in Lamiaceae Species: From Plant Defense to Green Dye Remediation
Source: Plants (Basel). 2026 Jul 20;15(14):2210. doi: 10.3390/plants15142210 (PMC13416476; doi:10.3390/plants15142210)
Supplement: Supplementary file 1 [file plants-15-02210-s001.zip]

Archive with 1 entries (1 files):
- plants-4381746-supplementary.pdf
